# Supplementary material for: MaMADS2 repression in banana fruits modifies hormone synthesis and signalling pathways prior to climacteric stage
Source: BMC Plant Biol. 2018 Nov 6;18:267. doi: 10.1186/s12870-018-1480-5 (PMC6219179; doi:10.1186/s12870-018-1480-5)
Supplement: Supplementary file 2 — Table S2. BaseMean levels of the hormone-related genes in banana fruits during ripening. U-pulp, P-peel, H-harvest (MG), PB-prebreaker, B-breaker, R-ripe. (XLSX 21 kb) [file 12870_2018_1480_MOESM2_ESM.xlsx]

## Sheet: Sheet1
id	WT_U_H	WT_U_PB	WT_U_B	WT_U_R	WT_P_H	WT_P_PB	WT_P_B	WT_P_R	32_U_H	32_U_PB	32_U_B	32_U_R	32_P_H	32_P_PB	32_P_B	32_P_R	44_U_H	44_U_PB	44_U_B	44_U_R	44_P_H	44_P_PB	44_P_B	44_P_R
GSMUA_Achr4T29150_001	336.754	923.276	1309.77	2108.6	40.1982	3334.87	3890.16	4920.06	3.55623	25.8822	1986.62	3272.56	8.80819	71.6713	3023.35	5338.45	95.2775	333.083	5131.37	5799.11	88.6545	2554.48	5734.46	8090.38
GSMUA_Achr1T18250_001	1.51558	79.4101	40.4645	18.7531	0.597727	6.24315	2.44664	2.39007	1.80247	1.86609	45.9719	56.7223	1.19853	1.08977	0.445367	3.70223	3.5467	1.82036	58.9096	28.6561	0.634201	3.69441	3.72962	3.12974
GSMUA_Achr7T18420_001	29684.5	29162.3	22741.1	15198.6	4839.51	101663	70156.2	39217.1	31550	30729.1	27553.5	19657.8	4740.6	8353.54	38556.2	22410.9	46734.1	54889.7	54812.3	37512.5	3680.05	40487.1	92163.6	35378.5
GSMUA_Achr8T07600_001	631.891	21.1199	17.0377	10.4321	137.088	25.2294	24.4664	26.0911	712.854	688.152	27.5877	12.9597	267.84	296.389	23.9488	34.6918	582.227	428.938	11.9386	21.3472	232.877	97.3187	29.2457	20.0476
GSMUA_Achr10T30440_001	45.6285	6.85183	9.22875	3.16693	77.6571	100.571	110.099	43.4518	20.8259	167.178	20.9058	10.625	46.951	339.475	116.469	57.4388	186.924	261.417	13.6954	29.5268	369.087	192.322	80.2351	175.984
GSMUA_Achr11T20930_001	7.23653	1.02226	3.54952	17.8218	85.2788	24.0692	12.2332	201.246	21.4592	18.035	2.10003	11.3425	37.2873	93.8593	9.66381	49.1062	51.3706	59.5166	20.1688	23.077	310.48	117.244	66.699	114.549
GSMUA_Achr4T33270_001	80.1421	0.369793	0.709904	3.47742	51.9557	7.2022	2.44664	29.3423	103.691	122.618	0.451763	2.54379	96.624	88.8576	6.00515	27.731	237.924	292.958	0	6.75818	251.165	87.5548	43.8664	83.6006
GSMUA_Achr7T03640_001	101.142	28.778	30.5259	4.78154	207.914	273.631	391.463	551.9	7.06376	230.114	58.8802	60.6608	21.4212	360.81	295.333	568.973	516.668	1020.69	67.9728	160.662	1375.07	445.828	573.482	1473.42
GSMUA_Achr8T06870_001	14.0078	0	0	5.34037	166.918	25.8295	46.4862	37.0117	2.97165	16.8429	0.863829	1.43997	18.7199	158.932	15.5014	25.0059	54.8673	87.4026	13.5158	2.66888	327.225	152.56	69.9435	77.2146
GSMUA_AchrUn_randomT20840_001	206.776	12.9205	17.7476	8.94183	274.566	135.208	145.575	87.4341	259.897	241.942	43.4844	20.7683	236.527	360.335	187.44	169.013	631.841	660.114	45.9174	44.6317	643.965	432.545	196.274	396.112
GSMUA_Achr4T22870_001	5.03817	0.005	0.709904	1.61447	260.972	2.96379	2.44664	0.730126	7.6727	7.03336	0.451763	1.40819	110.454	117.484	1.38396	2.63102	10.9981	17.0564	1.75682	3.17252	373.582	103.354	1.99024	0.841372
GSMUA_Achr5T02570_001	108.968	293.328	227.169	220.814	242.543	71.3228	55.0494	54.2727	236.49	93.4093	167.702	110.274	157.197	69.027	29.4275	47.5689	287.938	138.651	266.591	79.2771	151.327	62.9942	98.5345	54.5943
GSMUA_Achr7T07200_001	1	2.50143	2.83962	1.92497	1	170.616	285.034	267.669	1	1	0.412067	2.91173	0.437568	1	96.0929	122.918	1	0.48244	5.96929	10.0961	0.935994	43.2065	271.623	240.235
GSMUA_Achr8T19910_001	33.3993	0.005	0.005	0.005	10.0624	0.005	0.005	0.730126	202.51	161.219	0.005	0.005	25.2829	31.8762	0.005	0.005	161.552	193.534	0.943315	0.005	28.6151	10.1167	0.005	0.507382
GSMUA_Achr3T03480_001	3.78896	0.326234	0.709904	1.05564	2.54055	1.2313	2.44664	1.5601	59.2381	32.2896	0.005	0.005	21.4972	16.5807	3.63473	3.46918	26.7547	30.3908	0.878409	1.40569	6.34252	2.7419	2.93435	2.27297
GSMUA_Achr8T05700_001	81.6804	3.80637	6.38914	5.27822	199.155	30.269	20.7965	4.68029	220.681	111.74	5.26237	5.45552	313.955	176.298	11.8667	3.35266	114.43	75.2997	1.82172	6.34463	173.07	60.712	18.8521	4.87993
GSMUA_Achr6T25570_001	153.115	8.72212	7.09904	6.5822	192.528	45.3757	28.1364	26.1909	322.643	298.257	15.7228	14.0318	271.169	248.247	23.4077	27.0318	226.374	189.287	7.85592	15.3638	259.781	87.9694	15.8199	12.747
GSMUA_Achr3T01710_001	221.523	12.2023	11.3585	6.95484	168.319	1.84695	3.66996	0.730126	368.703	132.84	4.8503	4.62428	237.115	134.204	0.914665	1.67633	150.711	134.244	4.58676	2.45328	87.3651	50.126	0.005	2.27297
GSMUA_Achr10T28080_001	1	0.696027	1	3.60159	0.597727	17.526	36.6996	156.996	1	0.3347	5.18298	24.1886	1	1	25.0217	174.422	1	1.44732	45.3484	27.9263	1	8.64331	43.4157	71.6695
GSMUA_Achr9T17760_001	36.7491	1.3485	1.41981	0	26.1013	9.47919	7.33992	3.85032	10.8148	17.4595	3.53471	0.367939	12.1372	11.8519	13.49	0.838164	35.6129	46.2665	0.439205	0	24.1806	8.81457	6.61712	4.13681
GSMUA_Achr8T22930_001	22.0172	99.7043	52.5329	57.6876	5.7287	1.11684	6.1166	7.6008	3.60495	6.98289	28.8145	34.5776	11.9662	7.92063	6.91981	6.93837	2.78468	2.3028	13.4358	20.8467	6.13357	3.44797	2.63665	5.06103
GSMUA_AchrUn_randomT08400_001	5.45458	65.4692	61.0517	16.3313	1.29521	8.31904	9.78657	7.17021	1.19353	2.20079	79.2643	65.6935	2.2829	6.88896	16.0186	20.582	2.60617	0.48244	48.1632	98.3006	4.28335	4.36992	7.36138	11.8825
GSMUA_Achr1T17800_001	28.2372	0.326234	1.41981	0	3.68612	2.34814	1.22332	1.5601	14.298	31.8128	1.76735	1.10382	2.26378	4.28161	2.29863	4.5404	14.8852	22.7728	2.19602	1.98773	2.41086	2.56291	1.64153	1.86384
GSMUA_Achr5T08230_001	101.106	0.696027	0	1.17981	12.2547	0.615652	0	2.29022	154.453	105.807	0	0.367939	15.2761	21.7567	0.469298	0	205.174	164.346	0	2.04597	14.3692	8.25558	1.64153	1.85614
GSMUA_Achr8T30850_001	40.4293	123.371	105.066	104.694	34.9691	77.0617	78.2925	61.6051	20.9964	20.8547	113.47	131.265	71.0937	42.8531	84.4509	59.5138	14.5069	17.7128	105.76	94.5917	37.4909	52.814	71.6746	65.1033
GSMUA_Achr11T24200_001	56.6767	0.326234	0.709904	0.620982	16.3889	174.032	46.4862	3.95017	17.3184	7.94117	1.35529	0	27.1473	23.6844	33.8041	14.7149	21.8513	43.1895	0	0	24.2073	231.582	30.0024	6.98721
GSMUA_Achr9T27160_001	35.7401	2.50143	4.96933	1.05564	105.555	47.4671	14.6798	17.1611	135.064	49.3228	6.61766	2.84816	147.246	77.0884	27.186	15.181	95.4994	86.1405	9.10862	6.23968	157.302	76.5008	18.1078	14.0624
GSMUA_Achr6T20580_001	47.0732	0.696027	2.83962	0.310491	32.5283	20.103	13.4565	0.829971	79.9909	98.5354	4.92969	0.367939	57.1107	46.9798	17.9197	3.46918	152.41	124.753	0.439205	2.39504	46.6267	32.3118	7.76109	7.82859
GSMUA_Achr9T25550_001	11.1418	1.43561	0.709904	0.310491	609.708	5.85643	6.1166	0	61.5277	66.7847	1.2759	0	274.765	316.714	7.83448	3.58571	132.585	133.341	0.439205	0.922619	451.196	124.382	4.77574	2.10728
GSMUA_Achr4T10590_001	25.206	1.43561	0.709904	5.34024	18.2818	1.11684	1.22332	0.730126	54.2691	60.1272	2.67088	2.17585	31.2373	35.1279	1.78147	6.93837	37.8466	28.3433	4.14756	1.45809	31.2156	9.63151	4.42703	1.78099
GSMUA_Achr6T36980_001	65.9843	1.02226	0.709904	0.434661	4.33373	0	0	0.829971	43.3812	44.7652	0.412067	0.367939	19.5759	10.1389	0	0	15.8501	5.94353	0.439205	0.264818	8.12316	4.61866	0	0.931918
GSMUA_Achr9T16530_001	12.0834	117.128	124.943	47.5037	3.08839	13.0586	23.2431	29.7105	2.94729	1.05225	164.133	84.1906	1.19853	5.00167	28.1392	49.1287	3.66497	1.8933	85.3312	188.966	6.02541	6.95915	26.9067	41.099
GSMUA_Achr10T10490_001	9.58492	100.357	86.6083	34.2773	6.12691	33.5762	46.4862	19.651	4.16518	3.87429	81.0809	62.514	7.81888	5.42948	44.4929	24.0287	7.12346	1.7839	76.1879	69.6952	5.59172	15.0647	30.8872	22.3778
GSMUA_Achr4T01370_001	315.354	443.322	460.018	599.726	84.4341	83.6482	123.555	128.228	80.6973	113.727	346.378	375.174	119.262	168.981	141.127	155.907	58.3167	25.2131	206.772	298.687	132.501	82.5321	110.608	92.1733
GSMUA_Achr8T19120_001	1.70692	0	0	0	5.13098	11.9418	17.1265	0	2.996	3.63588	0	0	2.81552	15.4328	27.0903	0	33.3214	36.8084	0	0	35.7015	56.0073	21.9904	7.68414
GSMUA_Achr10T21600_001	271.716	0.652468	0.709904	0	36.6118	6.04205	9.78657	1.46025	197.493	172.12	0.412067	0.704093	36.032	39.8743	2.34649	0	165.881	193.809	0.943315	0.529636	17.562	13.4837	0	0.416836
GSMUA_Achr3T24930_001	9.16852	0.369793	2.83962	3.53944	355.32	676.097	566.398	58.123	18.3414	17.7484	3.53471	0.367939	156.93	131.015	261.441	36.7177	47.8005	61.065	8.73433	4.94478	253.419	404.532	407.124	101.521
GSMUA_Achr8T05910_001	2.8061	0	0	0	5.7287	0	0	0	20.899	20.0455	0	0	3.46232	12.6688	0.938596	0	37.0645	41.1587	0	0.264818	17.2765	2.54729	0	0.424536
GSMUA_Achr8T18250_001	56.5494	5.15486	8.51885	4.0984	71.7331	99.615	56.2728	38.7715	146.561	81.0759	11.4283	6.06425	57.6045	57.043	47.1411	16.2747	263.421	205.44	15.8914	8.09659	146.767	122.083	158.127	34.6592
GSMUA_Achr9T22610_001	26.2226	1.43561	4.96933	0.620982	27.4472	19.4162	28.1364	9.26074	39.4352	52.1907	4.35884	2.512	13.3358	16.7567	16.5836	7.52099	168.135	207.889	5.90438	3.91721	57.6141	118.925	38.8523	14.8678
GSMUA_Achr4T15630_001	5.91229	0.326234	0	1.92497	91.9569	33.3195	24.4664	54.5348	64.2558	36.8333	0	3.61582	114.791	56.8071	17.3786	22.8185	34.2988	20.7701	0.439205	1.25736	78.5031	24.9193	13.1832	13.2595
GSMUA_Achr9T14370_001	29.3288	1.06582	0.709904	1.8008	589.789	38.0714	39.1463	54.2727	217.101	167.526	0.451763	0.735878	1429.39	874.138	45.7186	21.1647	272.206	426.415	13.8252	6.37687	1095.32	474.447	7.26353	15.1028
GSMUA_Achr11T09290_001	144.611	0.326234	1.41981	2.98061	373.251	164.265	212.858	32.762	177.154	155.139	4.23975	2.48022	631.626	749.73	229.867	33.9927	233.603	374.44	4.08265	3.47501	556.012	652.483	129.285	22.218
GSMUA_Achr5T08160_001	195.379	1.76185	3.54952	2.79429	216.537	126.546	105.206	54.4037	189.284	139.541	3.08295	1.43997	112.394	140.957	35.1308	28.4526	301.646	344.459	1.31761	7.98913	311.552	157.623	55.1146	35.4016
GSMUA_Achr2T06770_001	18.0782	0.696027	0	0	28.5429	25.7584	14.6798	1.5601	16.7581	21.5746	0.451763	0	17.4449	21.232	9.05092	0	65.4871	69.5301	0	0	48.2175	25.3428	9.35162	3.35009
